# Supplementary material for: Comparison of Different Keratinocyte Cell Line Models for Analysis of NLRP1 Inflammasome Activation
Source: Biomolecules. 2024 Nov 8;14(11):1427. doi: 10.3390/biom14111427 (PMC11592008; doi:10.3390/biom14111427)
Supplement: Supplementary file 1 [file biomolecules-14-01427-s001.zip]

Archive with 1 entries (1 files):
- biomolecules-3240298-supplementary.pptx
